# Supplementary material for: Interventions to improve resilience in physicians who have completed training: A systematic review
Source: PLoS One. 2019 Jan 17;14(1):e0210512. doi: 10.1371/journal.pone.0210512 (PMC6336384; doi:10.1371/journal.pone.0210512)
Supplement: S4 File — (RM5) [file pone.0210512.s012.rm5]

<?xml version="1.0" encoding="ISO-8859-1" standalone="no"?>
<COCHRANE_REVIEW DESCRIPTION="" DOI="" GROUP_ID="" ID="259617042115384732" MERGED_FROM="" MODIFIED="2019-01-08 14:24:37 -0500" MODIFIED_BY="[Empty name]" REVIEW_NO="" REVMAN_SUB_VERSION="5.2.7 " REVMAN_VERSION="5" SPLIT_FROM="" STAGE="R" STATUS="A" TYPE="INTERVENTION" VERSION_NO="0.0">
<COVER_SHEET MODIFIED="2017-04-21 16:38:47 -0400" MODIFIED_BY="[Empty name]">
<TITLE MODIFIED="2017-04-21 16:38:47 -0400" MODIFIED_BY="[Empty name]">Intervention for improving physician resilience</TITLE>
<CONTACT>
<PERSON ID="????" ROLE="UNKNOWN">
<PREFIX/>
<FIRST_NAME/>
<MIDDLE_INITIALS/>
<LAST_NAME/>
<SUFFIX/>
<POSITION/>
<EMAIL_1/>
<EMAIL_2/>
<URL/>
<MOBILE_PHONE/>
<ADDRESS>
<DEPARTMENT/>
<ORGANISATION/>
<ADDRESS_1/>
<ADDRESS_2/>
<CITY/>
<ZIP/>
<REGION/>
<COUNTRY CODE="NONE">Not specified</COUNTRY>
<PHONE_1/>
<PHONE_2/>
<FAX_1/>
<FAX_2/>
</ADDRESS>
<FOOTNOTE/>
</PERSON>
</CONTACT>
<CREATORS>
<PERSON ID="????" ROLE="AUTHOR">
<PREFIX/>
<FIRST_NAME/>
<MIDDLE_INITIALS/>
<LAST_NAME/>
<SUFFIX/>
<POSITION/>
<EMAIL_1/>
<EMAIL_2/>
<URL/>
<MOBILE_PHONE/>
<ADDRESS>
<DEPARTMENT/>
<ORGANISATION/>
<ADDRESS_1/>
<ADDRESS_2/>
<CITY/>
<ZIP/>
<REGION/>
<COUNTRY CODE="NONE">Not specified</COUNTRY>
<PHONE_1/>
<PHONE_2/>
<FAX_1/>
<FAX_2/>
</ADDRESS>
<FOOTNOTE/>
</PERSON>
</CREATORS>
<DATES>
<UP_TO_DATE>
<DATE DAY="" MONTH="" YEAR=""/>
</UP_TO_DATE>
<LAST_SEARCH>
<DATE DAY="" MONTH="" YEAR=""/>
</LAST_SEARCH>
<NEXT_STAGE>
<DATE DAY="" MONTH="" YEAR=""/>
</NEXT_STAGE>
<PROTOCOL_PUBLISHED ISSUE="" YEAR=""/>
<REVIEW_PUBLISHED ISSUE="" YEAR=""/>
<LAST_CITATION_ISSUE ISSUE="" YEAR=""/>
</DATES>
<WHATS_NEW/>
<HISTORY/>
<SOURCES_OF_SUPPORT>
<INTERNAL_SOURCES/>
<EXTERNAL_SOURCES/>
</SOURCES_OF_SUPPORT>
<MESH_TERMS VERIFIED="NO"/>
<KEYWORDS/>
</COVER_SHEET>
<MAIN_TEXT>
<SUMMARY>
<TITLE>[Summary title]</TITLE>
<SUMMARY_BODY>
<P>[Summary text]</P>
</SUMMARY_BODY>
</SUMMARY>
<ABSTRACT>
<ABS_BACKGROUND/>
<ABS_OBJECTIVES/>
<ABS_SEARCH_STRATEGY/>
<ABS_SELECTION_CRITERIA/>
<ABS_DATA_COLLECTION/>
<ABS_RESULTS/>
<ABS_CONCLUSIONS/>
</ABSTRACT>
<BODY>
<BACKGROUND>
<CONDITION/>
<INTERVENTION/>
<THEORY/>
<IMPORTANCE/>
</BACKGROUND>
<OBJECTIVES/>
<METHODS>
<SELECTION_CRITERIA>
<CRIT_STUDIES/>
<CRIT_PARTICIPANTS/>
<CRIT_INTERVENTIONS/>
<CRIT_OUTCOMES>
<CRIT_OUTCOMES_PRIMARY/>
<CRIT_OUTCOMES_SECONDARY/>
</CRIT_OUTCOMES>
</SELECTION_CRITERIA>
<SEARCH_METHODS>
<ELECTRONIC_SEARCHES/>
<OTHER_SEARCHES/>
</SEARCH_METHODS>
<DATA_COLLECTION>
<STUDY_SELECTION/>
<DATA_EXTRACTION/>
<QUALITY_ASSESSMENT/>
<EFFECT_MEASURES/>
<UNIT_OF_ANALYSIS/>
<MISSING_DATA/>
<HETEROGENEITY_ASSESSMENT/>
<BIAS_ASSESSMENT/>
<DATA_SYNTHESIS/>
<SUBGROUP_ANALYSIS/>
<SENSITIVITY_ANALYSIS/>
</DATA_COLLECTION>
</METHODS>
<RESULTS>
<STUDY_DESCRIPTION>
<SEARCH_RESULTS/>
<INCLUDED_STUDIES_DESCR/>
<EXCLUDED_STUDIES_DESCR/>
</STUDY_DESCRIPTION>
<STUDY_QUALITY>
<ALLOCATION/>
<BLINDING/>
<EXCLUSIONS/>
<SELECTIVE_REPORTING/>
<OTHER_BIAS_SOURCES/>
</STUDY_QUALITY>
<INTERVENTION_EFFECTS/>
</RESULTS>
<DISCUSSION>
<SUMMARY_OF_RESULTS/>
<APPLICABILITY_OF_FINDINGS/>
<QUALITY_OF_EVIDENCE/>
<POTENTIAL_BIASES/>
<AGREEMENT/>
</DISCUSSION>
<CONCLUSIONS>
<IMPLICATIONS_PRACTICE/>
<IMPLICATIONS_RESEARCH/>
</CONCLUSIONS>
</BODY>
<ACKNOWLEDGEMENTS/>
<CONFLICT_OF_INTEREST/>
<CONTRIBUTIONS/>
<PRO_REV_DIFF/>
<PUBLIC_NOTES/>
</MAIN_TEXT>
<STUDIES_AND_REFERENCES MODIFIED="2018-10-11 11:32:03 -0400" MODIFIED_BY="[Empty name]">
<STUDIES MODIFIED="2018-10-11 11:32:03 -0400" MODIFIED_BY="[Empty name]">
<INCLUDED_STUDIES MODIFIED="2018-10-11 11:32:03 -0400" MODIFIED_BY="[Empty name]">
<STUDY DATA_SOURCE="PUB" ID="STD-Krasner-et-al.-2009" MODIFIED="2017-04-21 16:45:43 -0400" MODIFIED_BY="[Empty name]" NAME="Krasner et al. 2009" YEAR="2009">
<REFERENCE PRIMARY="NO" TYPE="JOURNAL_ARTICLE">
<IDENTIFIERS/>
</REFERENCE>
<IDENTIFIERS/>
</STUDY>
<STUDY DATA_SOURCE="PUB" ID="STD-Winefield-et-al.-1998" MODIFIED="2017-04-21 16:45:02 -0400" MODIFIED_BY="[Empty name]" NAME="Winefield et al. 1998" YEAR="1998">
<REFERENCE PRIMARY="NO" TYPE="JOURNAL_ARTICLE">
<IDENTIFIERS/>
</REFERENCE>
<IDENTIFIERS/>
</STUDY>
</INCLUDED_STUDIES>
<EXCLUDED_STUDIES/>
<AWAITING_STUDIES/>
<ONGOING_STUDIES/>
</STUDIES>
<OTHER_REFERENCES>
<ADDITIONAL_REFERENCES/>
<OTHER_VERSIONS_REFERENCES/>
<PENDING_REFERENCES/>
</OTHER_REFERENCES>
</STUDIES_AND_REFERENCES>
<CHARACTERISTICS_OF_STUDIES MODIFIED="2018-10-11 11:32:03 -0400" MODIFIED_BY="[Empty name]">
<CHARACTERISTICS_OF_INCLUDED_STUDIES MODIFIED="2018-10-11 11:32:03 -0400" MODIFIED_BY="[Empty name]" SORT_BY="STUDY" USER_DEF_1_ENABLED="NO" USER_DEF_2_ENABLED="NO" USER_DEF_3_ENABLED="NO">
<INCLUDED_CHAR STUDY_ID="STD-Krasner-et-al.-2009">
<CHAR_METHODS/>
<CHAR_PARTICIPANTS/>
<CHAR_INTERVENTIONS/>
<CHAR_OUTCOMES/>
<CHAR_NOTES/>
</INCLUDED_CHAR>
<INCLUDED_CHAR STUDY_ID="STD-Winefield-et-al.-1998">
<CHAR_METHODS/>
<CHAR_PARTICIPANTS/>
<CHAR_INTERVENTIONS/>
<CHAR_OUTCOMES/>
<CHAR_NOTES/>
</INCLUDED_CHAR>
<FOOTNOTES/>
</CHARACTERISTICS_OF_INCLUDED_STUDIES>
<CHARACTERISTICS_OF_EXCLUDED_STUDIES SORT_BY="STUDY">
<FOOTNOTES/>
</CHARACTERISTICS_OF_EXCLUDED_STUDIES>
<CHARACTERISTICS_OF_AWAITING_STUDIES SORT_BY="STUDY" USER_DEF_1_ENABLED="NO" USER_DEF_2_ENABLED="NO" USER_DEF_3_ENABLED="NO">
<FOOTNOTES/>
</CHARACTERISTICS_OF_AWAITING_STUDIES>
<CHARACTERISTICS_OF_ONGOING_STUDIES SORT_BY="STUDY" USER_DEF_1_ENABLED="NO" USER_DEF_2_ENABLED="NO" USER_DEF_3_ENABLED="NO">
<FOOTNOTES/>
</CHARACTERISTICS_OF_ONGOING_STUDIES>
</CHARACTERISTICS_OF_STUDIES>
<QUALITY_ITEMS MODIFIED="2018-10-11 11:32:03 -0400" MODIFIED_BY="[Empty name]">
<QUALITY_ITEM CORE_ITEM="YES" ID="QIT-01" LEVEL="STUDY" MODIFIED="2018-10-11 11:32:03 -0400" MODIFIED_BY="[Empty name]" NO="1">
<NAME>Random sequence generation (selection bias)</NAME>
<DESCRIPTION>
<P>Selection bias (biased allocation to interventions) due to inadequate generation of a randomised sequence</P>
</DESCRIPTION>
<QUALITY_ITEM_DATA>
<QUALITY_ITEM_DATA_ENTRY RESULT="UNKNOWN" STUDY_ID="STD-Krasner-et-al.-2009">
<DESCRIPTION/>
</QUALITY_ITEM_DATA_ENTRY>
<QUALITY_ITEM_DATA_ENTRY RESULT="UNKNOWN" STUDY_ID="STD-Winefield-et-al.-1998">
<DESCRIPTION/>
</QUALITY_ITEM_DATA_ENTRY>
</QUALITY_ITEM_DATA>
</QUALITY_ITEM>
<QUALITY_ITEM CORE_ITEM="YES" ID="QIT-02" LEVEL="STUDY" MODIFIED="2018-10-11 11:32:03 -0400" MODIFIED_BY="[Empty name]" NO="2">
<NAME>Allocation concealment (selection bias)</NAME>
<DESCRIPTION>
<P>Selection bias (biased allocation to interventions) due to inadequate concealment of allocations prior to assignment</P>
</DESCRIPTION>
<QUALITY_ITEM_DATA>
<QUALITY_ITEM_DATA_ENTRY RESULT="UNKNOWN" STUDY_ID="STD-Krasner-et-al.-2009">
<DESCRIPTION/>
</QUALITY_ITEM_DATA_ENTRY>
<QUALITY_ITEM_DATA_ENTRY RESULT="UNKNOWN" STUDY_ID="STD-Winefield-et-al.-1998">
<DESCRIPTION/>
</QUALITY_ITEM_DATA_ENTRY>
</QUALITY_ITEM_DATA>
</QUALITY_ITEM>
<QUALITY_ITEM CORE_ITEM="YES" ID="QIT-03" LEVEL="GROUP" MODIFIED="2018-10-11 11:32:03 -0400" MODIFIED_BY="[Empty name]" NO="3">
<NAME>Blinding of participants and personnel (performance bias)</NAME>
<DESCRIPTION>
<P>Performance bias due to knowledge of the allocated interventions by participants and personnel during the study</P>
</DESCRIPTION>
<QUALITY_ITEM_DATA_ENTRY_GROUP ID="QIG-03.01" NO="1">
<NAME>All outcomes</NAME>
</QUALITY_ITEM_DATA_ENTRY_GROUP>
<QUALITY_ITEM_DATA>
<QUALITY_ITEM_DATA_ENTRY GROUP_ID="QIG-03.01" RESULT="UNKNOWN" STUDY_ID="STD-Krasner-et-al.-2009">
<DESCRIPTION/>
</QUALITY_ITEM_DATA_ENTRY>
<QUALITY_ITEM_DATA_ENTRY GROUP_ID="QIG-03.01" RESULT="UNKNOWN" STUDY_ID="STD-Winefield-et-al.-1998">
<DESCRIPTION/>
</QUALITY_ITEM_DATA_ENTRY>
</QUALITY_ITEM_DATA>
</QUALITY_ITEM>
<QUALITY_ITEM CORE_ITEM="YES" ID="QIT-04" LEVEL="GROUP" MODIFIED="2018-10-11 11:32:03 -0400" MODIFIED_BY="[Empty name]" NO="4">
<NAME>Blinding of outcome assessment (detection bias)</NAME>
<DESCRIPTION>
<P>Detection bias due to knowledge of the allocated interventions by outcome assessors</P>
</DESCRIPTION>
<QUALITY_ITEM_DATA_ENTRY_GROUP ID="QIG-04.01" NO="1">
<NAME>All outcomes</NAME>
</QUALITY_ITEM_DATA_ENTRY_GROUP>
<QUALITY_ITEM_DATA>
<QUALITY_ITEM_DATA_ENTRY GROUP_ID="QIG-04.01" RESULT="UNKNOWN" STUDY_ID="STD-Krasner-et-al.-2009">
<DESCRIPTION/>
</QUALITY_ITEM_DATA_ENTRY>
<QUALITY_ITEM_DATA_ENTRY GROUP_ID="QIG-04.01" RESULT="UNKNOWN" STUDY_ID="STD-Winefield-et-al.-1998">
<DESCRIPTION/>
</QUALITY_ITEM_DATA_ENTRY>
</QUALITY_ITEM_DATA>
</QUALITY_ITEM>
<QUALITY_ITEM CORE_ITEM="YES" ID="QIT-05" LEVEL="GROUP" MODIFIED="2018-10-11 11:32:03 -0400" MODIFIED_BY="[Empty name]" NO="5">
<NAME>Incomplete outcome data (attrition bias)</NAME>
<DESCRIPTION>
<P>Attrition bias due to amount, nature or handling of incomplete outcome data</P>
</DESCRIPTION>
<QUALITY_ITEM_DATA_ENTRY_GROUP ID="QIG-05.01" NO="1">
<NAME>All outcomes</NAME>
</QUALITY_ITEM_DATA_ENTRY_GROUP>
<QUALITY_ITEM_DATA>
<QUALITY_ITEM_DATA_ENTRY GROUP_ID="QIG-05.01" RESULT="UNKNOWN" STUDY_ID="STD-Krasner-et-al.-2009">
<DESCRIPTION/>
</QUALITY_ITEM_DATA_ENTRY>
<QUALITY_ITEM_DATA_ENTRY GROUP_ID="QIG-05.01" RESULT="UNKNOWN" STUDY_ID="STD-Winefield-et-al.-1998">
<DESCRIPTION/>
</QUALITY_ITEM_DATA_ENTRY>
</QUALITY_ITEM_DATA>
</QUALITY_ITEM>
<QUALITY_ITEM CORE_ITEM="YES" ID="QIT-06" LEVEL="STUDY" MODIFIED="2018-10-11 11:32:03 -0400" MODIFIED_BY="[Empty name]" NO="6">
<NAME>Selective reporting (reporting bias)</NAME>
<DESCRIPTION>
<P>Reporting bias due to selective outcome reporting</P>
</DESCRIPTION>
<QUALITY_ITEM_DATA>
<QUALITY_ITEM_DATA_ENTRY RESULT="UNKNOWN" STUDY_ID="STD-Krasner-et-al.-2009">
<DESCRIPTION/>
</QUALITY_ITEM_DATA_ENTRY>
<QUALITY_ITEM_DATA_ENTRY RESULT="UNKNOWN" STUDY_ID="STD-Winefield-et-al.-1998">
<DESCRIPTION/>
</QUALITY_ITEM_DATA_ENTRY>
</QUALITY_ITEM_DATA>
</QUALITY_ITEM>
<QUALITY_ITEM CORE_ITEM="YES" ID="QIT-07" LEVEL="STUDY" MODIFIED="2018-10-11 11:32:03 -0400" MODIFIED_BY="[Empty name]" NO="7">
<NAME>Other bias</NAME>
<DESCRIPTION>
<P>Bias due to problems not covered elsewhere in the table</P>
</DESCRIPTION>
<QUALITY_ITEM_DATA>
<QUALITY_ITEM_DATA_ENTRY RESULT="UNKNOWN" STUDY_ID="STD-Krasner-et-al.-2009">
<DESCRIPTION/>
</QUALITY_ITEM_DATA_ENTRY>
<QUALITY_ITEM_DATA_ENTRY RESULT="UNKNOWN" STUDY_ID="STD-Winefield-et-al.-1998">
<DESCRIPTION/>
</QUALITY_ITEM_DATA_ENTRY>
</QUALITY_ITEM_DATA>
</QUALITY_ITEM>
</QUALITY_ITEMS>
<SOF_TABLES/>
<ADDITIONAL_TABLES/>
<ANALYSES_AND_DATA CALCULATED_DATA="YES" MODIFIED="2019-01-08 14:24:37 -0500" MODIFIED_BY="[Empty name]">
<COMPARISON ID="CMP-001" MODIFIED="2019-01-08 14:24:37 -0500" MODIFIED_BY="[Empty name]" NO="1">
<NAME>S4 File. Subgroup analysis primary care burnout</NAME>
<CONT_OUTCOME CHI2="0.5947209600427636" CI_END="-0.25378614155089735" CI_START="-0.908543047569337" CI_STUDY="95" CI_TOTAL="95" DF="1" EFFECT_MEASURE="SMD" EFFECT_SIZE="-0.5811645945601172" ESTIMABLE="YES" I2="0.0" I2_Q="0.0" ID="CMP-001.01" MODIFIED="2018-10-11 12:01:39 -0400" MODIFIED_BY="[Empty name]" NO="1" P_CHI2="0.4405994931538264" P_Q="1.0" P_Z="5.026462515155313E-4" Q="0.0" RANDOM="YES" SCALE="2.0" SORT_BY="STUDY" STUDIES="2" SUBGROUPS="YES" SUBGROUP_TEST="YES" TAU2="0.0" TOTALS="YES" TOTAL_1="75" TOTAL_2="75" UNITS="" WEIGHT="100.0" Z="3.479342222915243">
<NAME>Emotional Exhaustion</NAME>
<GROUP_LABEL_1>Post-Intervention</GROUP_LABEL_1>
<GROUP_LABEL_2>Pre-Intervention</GROUP_LABEL_2>
<GRAPH_LABEL_1>Favours post-intervention</GRAPH_LABEL_1>
<GRAPH_LABEL_2>Favours pre-intervention</GRAPH_LABEL_2>
<CONT_SUBGROUP CHI2="0.5947209600427636" CI_END="-0.25378614155089735" CI_START="-0.908543047569337" DF="1" EFFECT_SIZE="-0.5811645945601172" ESTIMABLE="YES" I2="0.0" ID="CMP-001.01.01" MODIFIED="2018-10-11 12:01:39 -0400" MODIFIED_BY="[Empty name]" NO="1" P_CHI2="0.4405994931538264" P_Z="5.026462515155313E-4" STUDIES="2" TAU2="0.0" TOTAL_1="75" TOTAL_2="75" WEIGHT="100.0" Z="3.479342222915243">
<NAME>Emotional Exhaustion</NAME>
<CONT_DATA CI_END="-0.2769342630374217" CI_START="-1.0381979447207101" EFFECT_SIZE="-0.6575661038790659" ESTIMABLE="YES" MEAN_1="20.0" MEAN_2="26.8" MODIFIED="2017-04-21 17:32:51 -0400" MODIFIED_BY="[Empty name]" ORDER="4" SD_1="10.4555" SD_2="10.0821" SE="0.19420348733140996" STUDY_ID="STD-Krasner-et-al.-2009" TOTAL_1="56" TOTAL_2="56" WEIGHT="73.97584823643828"/>
<CONT_DATA CI_END="0.27775712119722873" CI_START="-1.0057308308564978" EFFECT_SIZE="-0.36398685482963455" ESTIMABLE="YES" MEAN_1="24.1" MEAN_2="28.6" MODIFIED="2017-04-21 17:28:39 -0400" MODIFIED_BY="[Empty name]" ORDER="5" SD_1="11.8" SD_2="12.4" SE="0.32742641246923815" STUDY_ID="STD-Winefield-et-al.-1998" TOTAL_1="19" TOTAL_2="19" WEIGHT="26.024151763561726"/>
</CONT_SUBGROUP>
</CONT_OUTCOME>
<CONT_OUTCOME CHI2="0.40374760578331914" CI_END="-0.5555878071294504" CI_START="-3.921487975562787" CI_STUDY="95" CI_TOTAL="95" DF="1" EFFECT_MEASURE="MD" EFFECT_SIZE="-2.2385378913461187" ESTIMABLE="YES" I2="0.0" I2_Q="0.0" ID="CMP-001.02" MODIFIED="2017-04-24 14:45:25 -0400" MODIFIED_BY="[Empty name]" NO="2" P_CHI2="0.5251601698483797" P_Q="1.0" P_Z="0.009133892036660488" Q="0.0" RANDOM="YES" SCALE="20.0" SORT_BY="STUDY" STUDIES="2" SUBGROUPS="NO" SUBGROUP_TEST="YES" TAU2="0.0" TOTALS="YES" TOTAL_1="75" TOTAL_2="75" UNITS="" WEIGHT="100.0" Z="2.6070016491955417">
<NAME>Depersonalization</NAME>
<GROUP_LABEL_1>Post-Intervention</GROUP_LABEL_1>
<GROUP_LABEL_2>Pre-Intervention</GROUP_LABEL_2>
<GRAPH_LABEL_1>Favours Post-inervention</GRAPH_LABEL_1>
<GRAPH_LABEL_2>Favours Pre-intervention</GRAPH_LABEL_2>
<CONT_DATA CI_END="-0.6337857187439815" CI_START="-4.366214281256019" EFFECT_SIZE="-2.5" ESTIMABLE="YES" MEAN_1="5.9" MEAN_2="8.4" MODIFIED="2017-04-21 17:47:14 -0400" MODIFIED_BY="[Empty name]" ORDER="9" SD_1="5.22" SD_2="4.85" SE="0.9521676398017915" STUDY_ID="STD-Krasner-et-al.-2009" TOTAL_1="56" TOTAL_2="56" WEIGHT="81.32413509615132"/>
<CONT_DATA CI_END="2.7943131692268954" CI_START="-4.994313169226895" EFFECT_SIZE="-1.0999999999999996" ESTIMABLE="YES" MEAN_1="5.4" MEAN_2="6.5" MODIFIED="2017-04-21 17:47:27 -0400" MODIFIED_BY="[Empty name]" ORDER="10" SD_1="4.5" SD_2="7.4" SE="1.9869309844184588" STUDY_ID="STD-Winefield-et-al.-1998" TOTAL_1="19" TOTAL_2="19" WEIGHT="18.675864903848677"/>
</CONT_OUTCOME>
<CONT_OUTCOME CHI2="0.42380958816202946" CI_END="3.6782060502890204" CI_START="0.4798602149901219" CI_STUDY="95" CI_TOTAL="95" DF="1" EFFECT_MEASURE="MD" EFFECT_SIZE="2.0790331326395712" ESTIMABLE="YES" I2="0.0" I2_Q="0.0" ID="CMP-001.03" MODIFIED="2017-04-24 14:45:25 -0400" MODIFIED_BY="[Empty name]" NO="3" P_CHI2="0.5150422474943017" P_Q="1.0" P_Z="0.010831577702705644" Q="0.0" RANDOM="YES" SCALE="20.0" SORT_BY="STUDY" STUDIES="2" SUBGROUPS="NO" SUBGROUP_TEST="YES" TAU2="0.0" TOTALS="YES" TOTAL_1="75" TOTAL_2="75" UNITS="" WEIGHT="100.0" Z="2.548085962228807">
<NAME>Personal Accomplishment</NAME>
<GROUP_LABEL_1>Post-Intervention</GROUP_LABEL_1>
<GROUP_LABEL_2>Pre-Intervention</GROUP_LABEL_2>
<GRAPH_LABEL_1>Favours Post-intervention</GRAPH_LABEL_1>
<GRAPH_LABEL_2>Favours Pre-intervention</GRAPH_LABEL_2>
<CONT_DATA CI_END="4.268458373649132" CI_START="0.5315416263508652" EFFECT_SIZE="2.3999999999999986" ESTIMABLE="YES" MEAN_1="42.6" MEAN_2="40.2" MODIFIED="2017-04-21 17:50:38 -0400" MODIFIED_BY="[Empty name]" ORDER="12" SD_1="5.2277" SD_2="4.8543" SE="0.953312605939341" STUDY_ID="STD-Krasner-et-al.-2009" TOTAL_1="56" TOTAL_2="56" WEIGHT="73.2527610532978"/>
<CONT_DATA CI_END="4.292117207135664" CI_START="-1.8921172071356729" EFFECT_SIZE="1.1999999999999957" ESTIMABLE="YES" MEAN_1="42.3" MEAN_2="41.1" MODIFIED="2017-04-21 17:50:57 -0400" MODIFIED_BY="[Empty name]" ORDER="13" SD_1="4.5" SD_2="5.2" SE="1.5776398094688955" STUDY_ID="STD-Winefield-et-al.-1998" TOTAL_1="19" TOTAL_2="19" WEIGHT="26.7472389467022"/>
</CONT_OUTCOME>
</COMPARISON>
</ANALYSES_AND_DATA>
<FIGURES/>
<FEEDBACK/>
<APPENDICES/>
<EXTENSIONS/>
</COCHRANE_REVIEW>
