# Supplementary material for: Interventions to improve resilience in physicians who have completed training: A systematic review
Source: PLoS One. 2019 Jan 17;14(1):e0210512. doi: 10.1371/journal.pone.0210512 (PMC6336384; doi:10.1371/journal.pone.0210512)
Supplement: S5 File — (RM5) [file pone.0210512.s013.rm5]

<?xml version="1.0" encoding="ISO-8859-1" standalone="no"?>
<COCHRANE_REVIEW DESCRIPTION="" DOI="" GROUP_ID="" ID="849317042416310796" MERGED_FROM="" MODIFIED="2019-01-08 14:25:35 -0500" MODIFIED_BY="[Empty name]" REVIEW_NO="" REVMAN_SUB_VERSION="5.2.7 " REVMAN_VERSION="5" SPLIT_FROM="" STAGE="R" STATUS="A" TYPE="INTERVENTION" VERSION_NO="0.0">
<COVER_SHEET MODIFIED="2017-04-24 17:31:07 -0400" MODIFIED_BY="[Empty name]">
<TITLE MODIFIED="2017-04-24 17:31:07 -0400" MODIFIED_BY="[Empty name]">Interventions for improving physician resilience</TITLE>
<CONTACT>
<PERSON ID="????" ROLE="UNKNOWN">
<PREFIX/>
<FIRST_NAME/>
<MIDDLE_INITIALS/>
<LAST_NAME/>
<SUFFIX/>
<POSITION/>
<EMAIL_1/>
<EMAIL_2/>
<URL/>
<MOBILE_PHONE/>
<ADDRESS>
<DEPARTMENT/>
<ORGANISATION/>
<ADDRESS_1/>
<ADDRESS_2/>
<CITY/>
<ZIP/>
<REGION/>
<COUNTRY CODE="NONE">Not specified</COUNTRY>
<PHONE_1/>
<PHONE_2/>
<FAX_1/>
<FAX_2/>
</ADDRESS>
<FOOTNOTE/>
</PERSON>
</CONTACT>
<CREATORS>
<PERSON ID="????" ROLE="AUTHOR">
<PREFIX/>
<FIRST_NAME/>
<MIDDLE_INITIALS/>
<LAST_NAME/>
<SUFFIX/>
<POSITION/>
<EMAIL_1/>
<EMAIL_2/>
<URL/>
<MOBILE_PHONE/>
<ADDRESS>
<DEPARTMENT/>
<ORGANISATION/>
<ADDRESS_1/>
<ADDRESS_2/>
<CITY/>
<ZIP/>
<REGION/>
<COUNTRY CODE="NONE">Not specified</COUNTRY>
<PHONE_1/>
<PHONE_2/>
<FAX_1/>
<FAX_2/>
</ADDRESS>
<FOOTNOTE/>
</PERSON>
</CREATORS>
<DATES>
<UP_TO_DATE>
<DATE DAY="" MONTH="" YEAR=""/>
</UP_TO_DATE>
<LAST_SEARCH>
<DATE DAY="" MONTH="" YEAR=""/>
</LAST_SEARCH>
<NEXT_STAGE>
<DATE DAY="" MONTH="" YEAR=""/>
</NEXT_STAGE>
<PROTOCOL_PUBLISHED ISSUE="" YEAR=""/>
<REVIEW_PUBLISHED ISSUE="" YEAR=""/>
<LAST_CITATION_ISSUE ISSUE="" YEAR=""/>
</DATES>
<WHATS_NEW/>
<HISTORY/>
<SOURCES_OF_SUPPORT>
<INTERNAL_SOURCES/>
<EXTERNAL_SOURCES/>
</SOURCES_OF_SUPPORT>
<MESH_TERMS VERIFIED="NO"/>
<KEYWORDS/>
</COVER_SHEET>
<MAIN_TEXT>
<SUMMARY>
<TITLE>[Summary title]</TITLE>
<SUMMARY_BODY>
<P>[Summary text]</P>
</SUMMARY_BODY>
</SUMMARY>
<ABSTRACT>
<ABS_BACKGROUND/>
<ABS_OBJECTIVES/>
<ABS_SEARCH_STRATEGY/>
<ABS_SELECTION_CRITERIA/>
<ABS_DATA_COLLECTION/>
<ABS_RESULTS/>
<ABS_CONCLUSIONS/>
</ABSTRACT>
<BODY>
<BACKGROUND>
<CONDITION/>
<INTERVENTION/>
<THEORY/>
<IMPORTANCE/>
</BACKGROUND>
<OBJECTIVES/>
<METHODS>
<SELECTION_CRITERIA>
<CRIT_STUDIES/>
<CRIT_PARTICIPANTS/>
<CRIT_INTERVENTIONS/>
<CRIT_OUTCOMES>
<CRIT_OUTCOMES_PRIMARY/>
<CRIT_OUTCOMES_SECONDARY/>
</CRIT_OUTCOMES>
</SELECTION_CRITERIA>
<SEARCH_METHODS>
<ELECTRONIC_SEARCHES/>
<OTHER_SEARCHES/>
</SEARCH_METHODS>
<DATA_COLLECTION>
<STUDY_SELECTION/>
<DATA_EXTRACTION/>
<QUALITY_ASSESSMENT/>
<EFFECT_MEASURES/>
<UNIT_OF_ANALYSIS/>
<MISSING_DATA/>
<HETEROGENEITY_ASSESSMENT/>
<BIAS_ASSESSMENT/>
<DATA_SYNTHESIS/>
<SUBGROUP_ANALYSIS/>
<SENSITIVITY_ANALYSIS/>
</DATA_COLLECTION>
</METHODS>
<RESULTS>
<STUDY_DESCRIPTION>
<SEARCH_RESULTS/>
<INCLUDED_STUDIES_DESCR/>
<EXCLUDED_STUDIES_DESCR/>
</STUDY_DESCRIPTION>
<STUDY_QUALITY>
<ALLOCATION/>
<BLINDING/>
<EXCLUSIONS/>
<SELECTIVE_REPORTING/>
<OTHER_BIAS_SOURCES/>
</STUDY_QUALITY>
<INTERVENTION_EFFECTS/>
</RESULTS>
<DISCUSSION>
<SUMMARY_OF_RESULTS/>
<APPLICABILITY_OF_FINDINGS/>
<QUALITY_OF_EVIDENCE/>
<POTENTIAL_BIASES/>
<AGREEMENT/>
</DISCUSSION>
<CONCLUSIONS>
<IMPLICATIONS_PRACTICE/>
<IMPLICATIONS_RESEARCH/>
</CONCLUSIONS>
</BODY>
<ACKNOWLEDGEMENTS/>
<CONFLICT_OF_INTEREST/>
<CONTRIBUTIONS/>
<PRO_REV_DIFF/>
<PUBLIC_NOTES/>
</MAIN_TEXT>
<STUDIES_AND_REFERENCES MODIFIED="2017-04-28 18:57:40 -0400" MODIFIED_BY="[Empty name]">
<STUDIES MODIFIED="2017-04-28 18:57:40 -0400" MODIFIED_BY="[Empty name]">
<INCLUDED_STUDIES MODIFIED="2017-04-28 18:57:40 -0400" MODIFIED_BY="[Empty name]">
<STUDY DATA_SOURCE="PUB" ID="STD-Dyrbye-et-al.-2016" MODIFIED="2017-04-24 17:31:39 -0400" MODIFIED_BY="[Empty name]" NAME="Dyrbye et al. 2016" YEAR="2016">
<REFERENCE PRIMARY="NO" TYPE="JOURNAL_ARTICLE">
<IDENTIFIERS/>
</REFERENCE>
<IDENTIFIERS/>
</STUDY>
<STUDY DATA_SOURCE="PUB" ID="STD-Goodman-et-al.-2012" MODIFIED="2017-04-28 18:57:40 -0400" MODIFIED_BY="[Empty name]" NAME="Goodman et al. 2012" YEAR="2012">
<REFERENCE PRIMARY="NO" TYPE="JOURNAL_ARTICLE">
<IDENTIFIERS/>
</REFERENCE>
<IDENTIFIERS/>
</STUDY>
<STUDY DATA_SOURCE="PUB" ID="STD-Isaksson-et-al.-2010" MODIFIED="2017-04-28 15:23:20 -0400" MODIFIED_BY="[Empty name]" NAME="Isaksson et al. 2010" YEAR="2010">
<REFERENCE PRIMARY="NO" TYPE="JOURNAL_ARTICLE">
<IDENTIFIERS/>
</REFERENCE>
<IDENTIFIERS/>
</STUDY>
<STUDY DATA_SOURCE="PUB" ID="STD-Krasner-et-al.-2009" MODIFIED="2017-04-24 17:32:03 -0400" MODIFIED_BY="[Empty name]" NAME="Krasner et al. 2009" YEAR="2009">
<REFERENCE PRIMARY="NO" TYPE="JOURNAL_ARTICLE">
<IDENTIFIERS/>
</REFERENCE>
<IDENTIFIERS/>
</STUDY>
<STUDY DATA_SOURCE="PUB" ID="STD-Winefield-et-al.-1998" MODIFIED="2017-04-24 17:32:16 -0400" MODIFIED_BY="[Empty name]" NAME="Winefield et al. 1998" YEAR="1998">
<REFERENCE PRIMARY="NO" TYPE="JOURNAL_ARTICLE">
<IDENTIFIERS/>
</REFERENCE>
<IDENTIFIERS/>
</STUDY>
</INCLUDED_STUDIES>
<EXCLUDED_STUDIES/>
<AWAITING_STUDIES/>
<ONGOING_STUDIES/>
</STUDIES>
<OTHER_REFERENCES>
<ADDITIONAL_REFERENCES/>
<OTHER_VERSIONS_REFERENCES/>
<PENDING_REFERENCES/>
</OTHER_REFERENCES>
</STUDIES_AND_REFERENCES>
<CHARACTERISTICS_OF_STUDIES MODIFIED="2017-04-28 18:57:40 -0400" MODIFIED_BY="[Empty name]">
<CHARACTERISTICS_OF_INCLUDED_STUDIES MODIFIED="2017-04-28 18:57:40 -0400" MODIFIED_BY="[Empty name]" SORT_BY="STUDY" USER_DEF_1_ENABLED="NO" USER_DEF_2_ENABLED="NO" USER_DEF_3_ENABLED="NO">
<INCLUDED_CHAR STUDY_ID="STD-Dyrbye-et-al.-2016">
<CHAR_METHODS/>
<CHAR_PARTICIPANTS/>
<CHAR_INTERVENTIONS/>
<CHAR_OUTCOMES/>
<CHAR_NOTES/>
</INCLUDED_CHAR>
<INCLUDED_CHAR STUDY_ID="STD-Goodman-et-al.-2012">
<CHAR_METHODS/>
<CHAR_PARTICIPANTS/>
<CHAR_INTERVENTIONS/>
<CHAR_OUTCOMES/>
<CHAR_NOTES/>
</INCLUDED_CHAR>
<INCLUDED_CHAR STUDY_ID="STD-Isaksson-et-al.-2010">
<CHAR_METHODS/>
<CHAR_PARTICIPANTS/>
<CHAR_INTERVENTIONS/>
<CHAR_OUTCOMES/>
<CHAR_NOTES/>
</INCLUDED_CHAR>
<INCLUDED_CHAR STUDY_ID="STD-Krasner-et-al.-2009">
<CHAR_METHODS/>
<CHAR_PARTICIPANTS/>
<CHAR_INTERVENTIONS/>
<CHAR_OUTCOMES/>
<CHAR_NOTES/>
</INCLUDED_CHAR>
<INCLUDED_CHAR STUDY_ID="STD-Winefield-et-al.-1998">
<CHAR_METHODS/>
<CHAR_PARTICIPANTS/>
<CHAR_INTERVENTIONS/>
<CHAR_OUTCOMES/>
<CHAR_NOTES/>
</INCLUDED_CHAR>
<FOOTNOTES/>
</CHARACTERISTICS_OF_INCLUDED_STUDIES>
<CHARACTERISTICS_OF_EXCLUDED_STUDIES SORT_BY="STUDY">
<FOOTNOTES/>
</CHARACTERISTICS_OF_EXCLUDED_STUDIES>
<CHARACTERISTICS_OF_AWAITING_STUDIES SORT_BY="STUDY" USER_DEF_1_ENABLED="NO" USER_DEF_2_ENABLED="NO" USER_DEF_3_ENABLED="NO">
<FOOTNOTES/>
</CHARACTERISTICS_OF_AWAITING_STUDIES>
<CHARACTERISTICS_OF_ONGOING_STUDIES SORT_BY="STUDY" USER_DEF_1_ENABLED="NO" USER_DEF_2_ENABLED="NO" USER_DEF_3_ENABLED="NO">
<FOOTNOTES/>
</CHARACTERISTICS_OF_ONGOING_STUDIES>
</CHARACTERISTICS_OF_STUDIES>
<QUALITY_ITEMS MODIFIED="2017-04-28 18:57:40 -0400" MODIFIED_BY="[Empty name]">
<QUALITY_ITEM CORE_ITEM="YES" ID="QIT-01" LEVEL="STUDY" MODIFIED="2017-04-28 18:57:40 -0400" MODIFIED_BY="[Empty name]" NO="1">
<NAME>Random sequence generation (selection bias)</NAME>
<DESCRIPTION>
<P>Selection bias (biased allocation to interventions) due to inadequate generation of a randomised sequence</P>
</DESCRIPTION>
<QUALITY_ITEM_DATA>
<QUALITY_ITEM_DATA_ENTRY RESULT="UNKNOWN" STUDY_ID="STD-Dyrbye-et-al.-2016">
<DESCRIPTION/>
</QUALITY_ITEM_DATA_ENTRY>
<QUALITY_ITEM_DATA_ENTRY RESULT="UNKNOWN" STUDY_ID="STD-Goodman-et-al.-2012">
<DESCRIPTION/>
</QUALITY_ITEM_DATA_ENTRY>
<QUALITY_ITEM_DATA_ENTRY RESULT="UNKNOWN" STUDY_ID="STD-Isaksson-et-al.-2010">
<DESCRIPTION/>
</QUALITY_ITEM_DATA_ENTRY>
<QUALITY_ITEM_DATA_ENTRY RESULT="UNKNOWN" STUDY_ID="STD-Krasner-et-al.-2009">
<DESCRIPTION/>
</QUALITY_ITEM_DATA_ENTRY>
<QUALITY_ITEM_DATA_ENTRY RESULT="UNKNOWN" STUDY_ID="STD-Winefield-et-al.-1998">
<DESCRIPTION/>
</QUALITY_ITEM_DATA_ENTRY>
</QUALITY_ITEM_DATA>
</QUALITY_ITEM>
<QUALITY_ITEM CORE_ITEM="YES" ID="QIT-02" LEVEL="STUDY" MODIFIED="2017-04-28 18:57:40 -0400" MODIFIED_BY="[Empty name]" NO="2">
<NAME>Allocation concealment (selection bias)</NAME>
<DESCRIPTION>
<P>Selection bias (biased allocation to interventions) due to inadequate concealment of allocations prior to assignment</P>
</DESCRIPTION>
<QUALITY_ITEM_DATA>
<QUALITY_ITEM_DATA_ENTRY RESULT="UNKNOWN" STUDY_ID="STD-Dyrbye-et-al.-2016">
<DESCRIPTION/>
</QUALITY_ITEM_DATA_ENTRY>
<QUALITY_ITEM_DATA_ENTRY RESULT="UNKNOWN" STUDY_ID="STD-Goodman-et-al.-2012">
<DESCRIPTION/>
</QUALITY_ITEM_DATA_ENTRY>
<QUALITY_ITEM_DATA_ENTRY RESULT="UNKNOWN" STUDY_ID="STD-Isaksson-et-al.-2010">
<DESCRIPTION/>
</QUALITY_ITEM_DATA_ENTRY>
<QUALITY_ITEM_DATA_ENTRY RESULT="UNKNOWN" STUDY_ID="STD-Krasner-et-al.-2009">
<DESCRIPTION/>
</QUALITY_ITEM_DATA_ENTRY>
<QUALITY_ITEM_DATA_ENTRY RESULT="UNKNOWN" STUDY_ID="STD-Winefield-et-al.-1998">
<DESCRIPTION/>
</QUALITY_ITEM_DATA_ENTRY>
</QUALITY_ITEM_DATA>
</QUALITY_ITEM>
<QUALITY_ITEM CORE_ITEM="YES" ID="QIT-03" LEVEL="GROUP" MODIFIED="2017-04-28 18:57:40 -0400" MODIFIED_BY="[Empty name]" NO="3">
<NAME>Blinding of participants and personnel (performance bias)</NAME>
<DESCRIPTION>
<P>Performance bias due to knowledge of the allocated interventions by participants and personnel during the study</P>
</DESCRIPTION>
<QUALITY_ITEM_DATA_ENTRY_GROUP ID="QIG-03.01" NO="1">
<NAME>All outcomes</NAME>
</QUALITY_ITEM_DATA_ENTRY_GROUP>
<QUALITY_ITEM_DATA>
<QUALITY_ITEM_DATA_ENTRY GROUP_ID="QIG-03.01" RESULT="UNKNOWN" STUDY_ID="STD-Dyrbye-et-al.-2016">
<DESCRIPTION/>
</QUALITY_ITEM_DATA_ENTRY>
<QUALITY_ITEM_DATA_ENTRY GROUP_ID="QIG-03.01" RESULT="UNKNOWN" STUDY_ID="STD-Goodman-et-al.-2012">
<DESCRIPTION/>
</QUALITY_ITEM_DATA_ENTRY>
<QUALITY_ITEM_DATA_ENTRY GROUP_ID="QIG-03.01" RESULT="UNKNOWN" STUDY_ID="STD-Isaksson-et-al.-2010">
<DESCRIPTION/>
</QUALITY_ITEM_DATA_ENTRY>
<QUALITY_ITEM_DATA_ENTRY GROUP_ID="QIG-03.01" RESULT="UNKNOWN" STUDY_ID="STD-Krasner-et-al.-2009">
<DESCRIPTION/>
</QUALITY_ITEM_DATA_ENTRY>
<QUALITY_ITEM_DATA_ENTRY GROUP_ID="QIG-03.01" RESULT="UNKNOWN" STUDY_ID="STD-Winefield-et-al.-1998">
<DESCRIPTION/>
</QUALITY_ITEM_DATA_ENTRY>
</QUALITY_ITEM_DATA>
</QUALITY_ITEM>
<QUALITY_ITEM CORE_ITEM="YES" ID="QIT-04" LEVEL="GROUP" MODIFIED="2017-04-28 18:57:40 -0400" MODIFIED_BY="[Empty name]" NO="4">
<NAME>Blinding of outcome assessment (detection bias)</NAME>
<DESCRIPTION>
<P>Detection bias due to knowledge of the allocated interventions by outcome assessors</P>
</DESCRIPTION>
<QUALITY_ITEM_DATA_ENTRY_GROUP ID="QIG-04.01" NO="1">
<NAME>All outcomes</NAME>
</QUALITY_ITEM_DATA_ENTRY_GROUP>
<QUALITY_ITEM_DATA>
<QUALITY_ITEM_DATA_ENTRY GROUP_ID="QIG-04.01" RESULT="UNKNOWN" STUDY_ID="STD-Dyrbye-et-al.-2016">
<DESCRIPTION/>
</QUALITY_ITEM_DATA_ENTRY>
<QUALITY_ITEM_DATA_ENTRY GROUP_ID="QIG-04.01" RESULT="UNKNOWN" STUDY_ID="STD-Goodman-et-al.-2012">
<DESCRIPTION/>
</QUALITY_ITEM_DATA_ENTRY>
<QUALITY_ITEM_DATA_ENTRY GROUP_ID="QIG-04.01" RESULT="UNKNOWN" STUDY_ID="STD-Isaksson-et-al.-2010">
<DESCRIPTION/>
</QUALITY_ITEM_DATA_ENTRY>
<QUALITY_ITEM_DATA_ENTRY GROUP_ID="QIG-04.01" RESULT="UNKNOWN" STUDY_ID="STD-Krasner-et-al.-2009">
<DESCRIPTION/>
</QUALITY_ITEM_DATA_ENTRY>
<QUALITY_ITEM_DATA_ENTRY GROUP_ID="QIG-04.01" RESULT="UNKNOWN" STUDY_ID="STD-Winefield-et-al.-1998">
<DESCRIPTION/>
</QUALITY_ITEM_DATA_ENTRY>
</QUALITY_ITEM_DATA>
</QUALITY_ITEM>
<QUALITY_ITEM CORE_ITEM="YES" ID="QIT-05" LEVEL="GROUP" MODIFIED="2017-04-28 18:57:40 -0400" MODIFIED_BY="[Empty name]" NO="5">
<NAME>Incomplete outcome data (attrition bias)</NAME>
<DESCRIPTION>
<P>Attrition bias due to amount, nature or handling of incomplete outcome data</P>
</DESCRIPTION>
<QUALITY_ITEM_DATA_ENTRY_GROUP ID="QIG-05.01" NO="1">
<NAME>All outcomes</NAME>
</QUALITY_ITEM_DATA_ENTRY_GROUP>
<QUALITY_ITEM_DATA>
<QUALITY_ITEM_DATA_ENTRY GROUP_ID="QIG-05.01" RESULT="UNKNOWN" STUDY_ID="STD-Dyrbye-et-al.-2016">
<DESCRIPTION/>
</QUALITY_ITEM_DATA_ENTRY>
<QUALITY_ITEM_DATA_ENTRY GROUP_ID="QIG-05.01" RESULT="UNKNOWN" STUDY_ID="STD-Goodman-et-al.-2012">
<DESCRIPTION/>
</QUALITY_ITEM_DATA_ENTRY>
<QUALITY_ITEM_DATA_ENTRY GROUP_ID="QIG-05.01" RESULT="UNKNOWN" STUDY_ID="STD-Isaksson-et-al.-2010">
<DESCRIPTION/>
</QUALITY_ITEM_DATA_ENTRY>
<QUALITY_ITEM_DATA_ENTRY GROUP_ID="QIG-05.01" RESULT="UNKNOWN" STUDY_ID="STD-Krasner-et-al.-2009">
<DESCRIPTION/>
</QUALITY_ITEM_DATA_ENTRY>
<QUALITY_ITEM_DATA_ENTRY GROUP_ID="QIG-05.01" RESULT="UNKNOWN" STUDY_ID="STD-Winefield-et-al.-1998">
<DESCRIPTION/>
</QUALITY_ITEM_DATA_ENTRY>
</QUALITY_ITEM_DATA>
</QUALITY_ITEM>
<QUALITY_ITEM CORE_ITEM="YES" ID="QIT-06" LEVEL="STUDY" MODIFIED="2017-04-28 18:57:40 -0400" MODIFIED_BY="[Empty name]" NO="6">
<NAME>Selective reporting (reporting bias)</NAME>
<DESCRIPTION>
<P>Reporting bias due to selective outcome reporting</P>
</DESCRIPTION>
<QUALITY_ITEM_DATA>
<QUALITY_ITEM_DATA_ENTRY RESULT="UNKNOWN" STUDY_ID="STD-Dyrbye-et-al.-2016">
<DESCRIPTION/>
</QUALITY_ITEM_DATA_ENTRY>
<QUALITY_ITEM_DATA_ENTRY RESULT="UNKNOWN" STUDY_ID="STD-Goodman-et-al.-2012">
<DESCRIPTION/>
</QUALITY_ITEM_DATA_ENTRY>
<QUALITY_ITEM_DATA_ENTRY RESULT="UNKNOWN" STUDY_ID="STD-Isaksson-et-al.-2010">
<DESCRIPTION/>
</QUALITY_ITEM_DATA_ENTRY>
<QUALITY_ITEM_DATA_ENTRY RESULT="UNKNOWN" STUDY_ID="STD-Krasner-et-al.-2009">
<DESCRIPTION/>
</QUALITY_ITEM_DATA_ENTRY>
<QUALITY_ITEM_DATA_ENTRY RESULT="UNKNOWN" STUDY_ID="STD-Winefield-et-al.-1998">
<DESCRIPTION/>
</QUALITY_ITEM_DATA_ENTRY>
</QUALITY_ITEM_DATA>
</QUALITY_ITEM>
<QUALITY_ITEM CORE_ITEM="YES" ID="QIT-07" LEVEL="STUDY" MODIFIED="2017-04-28 18:57:40 -0400" MODIFIED_BY="[Empty name]" NO="7">
<NAME>Other bias</NAME>
<DESCRIPTION>
<P>Bias due to problems not covered elsewhere in the table</P>
</DESCRIPTION>
<QUALITY_ITEM_DATA>
<QUALITY_ITEM_DATA_ENTRY RESULT="UNKNOWN" STUDY_ID="STD-Dyrbye-et-al.-2016">
<DESCRIPTION/>
</QUALITY_ITEM_DATA_ENTRY>
<QUALITY_ITEM_DATA_ENTRY RESULT="UNKNOWN" STUDY_ID="STD-Goodman-et-al.-2012">
<DESCRIPTION/>
</QUALITY_ITEM_DATA_ENTRY>
<QUALITY_ITEM_DATA_ENTRY RESULT="UNKNOWN" STUDY_ID="STD-Isaksson-et-al.-2010">
<DESCRIPTION/>
</QUALITY_ITEM_DATA_ENTRY>
<QUALITY_ITEM_DATA_ENTRY RESULT="UNKNOWN" STUDY_ID="STD-Krasner-et-al.-2009">
<DESCRIPTION/>
</QUALITY_ITEM_DATA_ENTRY>
<QUALITY_ITEM_DATA_ENTRY RESULT="UNKNOWN" STUDY_ID="STD-Winefield-et-al.-1998">
<DESCRIPTION/>
</QUALITY_ITEM_DATA_ENTRY>
</QUALITY_ITEM_DATA>
</QUALITY_ITEM>
</QUALITY_ITEMS>
<SOF_TABLES/>
<ADDITIONAL_TABLES/>
<ANALYSES_AND_DATA CALCULATED_DATA="YES" MODIFIED="2019-01-08 14:25:35 -0500" MODIFIED_BY="[Empty name]">
<COMPARISON ID="CMP-001" MODIFIED="2019-01-08 14:25:35 -0500" MODIFIED_BY="[Empty name]" NO="1">
<NAME>S5 File. Figure 2 data and analysis</NAME>
<CONT_OUTCOME CHI2="19.509658140109654" CI_END="-0.3052550032611995" CI_START="-0.5797816487150274" CI_STUDY="95" CI_TOTAL="95" DF="4" EFFECT_MEASURE="SMD" EFFECT_SIZE="-0.4425183259881134" ESTIMABLE="YES" I2="79.49733423684934" I2_Q="94.60856175206804" ID="CMP-001.01" MODIFIED="2017-04-28 19:34:28 -0400" MODIFIED_BY="[Empty name]" NO="1" P_CHI2="6.239300280688198E-4" P_Q="1.656870771871155E-5" P_Z="2.6384458546730803E-10" Q="18.54792643472415" RANDOM="YES" SCALE="2.0" SORT_BY="STUDY" STUDIES="5" SUBGROUPS="YES" SUBGROUP_TEST="YES" TAU2="0.1081787689093762" TOTALS="SUB" TOTAL_1="423" TOTAL_2="423" UNITS="" WEIGHT="200.0" Z="6.318657921178222">
<NAME>Emotional Exhaustion (Burnout)</NAME>
<GROUP_LABEL_1>Post-intervention</GROUP_LABEL_1>
<GROUP_LABEL_2>Pre-intervention</GROUP_LABEL_2>
<GRAPH_LABEL_1>Favours Post-intervention</GRAPH_LABEL_1>
<GRAPH_LABEL_2>Favours Pre-intervention</GRAPH_LABEL_2>
<CONT_SUBGROUP CHI2="0.0" CI_END="0.19377136738788334" CI_START="-0.26663954441114385" DF="0" EFFECT_SIZE="-0.03643408851163025" ESTIMABLE="YES" I2="0.0" ID="CMP-001.01.01" MODIFIED="2017-04-24 17:41:46 -0400" MODIFIED_BY="[Empty name]" NO="1" P_CHI2="1.0" P_Z="0.75640963443728" STUDIES="1" TAU2="0.0" TOTAL_1="145" TOTAL_2="145" WEIGHT="100.0" Z="0.3101989959938683">
<NAME>Randomized Controlled Trial</NAME>
<CONT_DATA CI_END="0.1937713673878833" CI_START="-0.2666395444111438" EFFECT_SIZE="-0.03643408851163025" ESTIMABLE="YES" MEAN_1="22.3" MEAN_2="22.7" MODIFIED="2017-04-24 17:41:46 -0400" MODIFIED_BY="[Empty name]" ORDER="3" SD_1="10.9" SD_2="11.0" SE="0.11745392145740677" STUDY_ID="STD-Dyrbye-et-al.-2016" TOTAL_1="145" TOTAL_2="145" WEIGHT="100.0"/>
</CONT_SUBGROUP>
<CONT_SUBGROUP CHI2="0.9617317053854983" CI_END="-0.49555779142599066" CI_START="-0.8375243002163762" DF="3" EFFECT_SIZE="-0.6665410458211835" ESTIMABLE="YES" I2="0.0" ID="CMP-001.01.02" MODIFIED="2017-04-28 19:34:28 -0400" MODIFIED_BY="[Empty name]" NO="2" P_CHI2="0.8105106226386506" P_Z="2.1639071910838097E-14" STUDIES="4" TAU2="0.0" TOTAL_1="278" TOTAL_2="278" WEIGHT="100.00000000000001" Z="7.640493501239095">
<NAME>Observational Studies</NAME>
<CONT_DATA CI_END="-0.2222833555821465" CI_START="-1.136547015006959" EFFECT_SIZE="-0.6794151852945528" ESTIMABLE="YES" MEAN_1="21.3" MEAN_2="27.8" MODIFIED="2017-04-28 19:34:28 -0400" MODIFIED_BY="[Empty name]" ORDER="11" SD_1="8.8" SD_2="10.1" SE="0.23323481110785904" STUDY_ID="STD-Goodman-et-al.-2012" TOTAL_1="39" TOTAL_2="39" WEIGHT="13.990210016990355"/>
<CONT_DATA CI_END="-0.4799351050701161" CI_START="-0.9261486131845846" EFFECT_SIZE="-0.7030418591273504" ESTIMABLE="YES" MEAN_1="2.4" MEAN_2="3.0" MODIFIED="2017-04-28 15:24:41 -0400" MODIFIED_BY="[Empty name]" ORDER="10" SD_1="0.8" SD_2="0.9" SE="0.11383206825078006" STUDY_ID="STD-Isaksson-et-al.-2010" TOTAL_1="164" TOTAL_2="164" WEIGHT="58.732937485419576"/>
<CONT_DATA CI_END="-0.27717204447182053" CI_START="-1.0384507945663257" EFFECT_SIZE="-0.6578114195190732" ESTIMABLE="YES" MEAN_1="20.0" MEAN_2="26.8" MODIFIED="2017-04-24 17:39:20 -0400" MODIFIED_BY="[Empty name]" ORDER="1" SD_1="10.45" SD_2="10.08" SE="0.1942073313844986" STUDY_ID="STD-Krasner-et-al.-2009" TOTAL_1="56" TOTAL_2="56" WEIGHT="20.178075122385255"/>
<CONT_DATA CI_END="0.27775712119722873" CI_START="-1.0057308308564978" EFFECT_SIZE="-0.36398685482963455" ESTIMABLE="YES" MEAN_1="24.1" MEAN_2="28.6" MODIFIED="2017-04-24 17:39:34 -0400" MODIFIED_BY="[Empty name]" ORDER="2" SD_1="11.8" SD_2="12.4" SE="0.32742641246923815" STUDY_ID="STD-Winefield-et-al.-1998" TOTAL_1="19" TOTAL_2="19" WEIGHT="7.098777375204823"/>
</CONT_SUBGROUP>
</CONT_OUTCOME>
<CONT_OUTCOME CHI2="3.0760959215108388" CI_END="-0.6577167809557436" CI_START="-2.5217200012497134" CI_STUDY="95" CI_TOTAL="95" DF="3" EFFECT_MEASURE="MD" EFFECT_SIZE="-1.5897183911027286" ESTIMABLE="YES" I2="2.473782464932495" I2_Q="60.53426503696226" ID="CMP-001.02" MODIFIED="2017-04-28 19:35:42 -0400" MODIFIED_BY="[Empty name]" NO="2" P_CHI2="0.3800410930294137" P_Q="0.11142881371567115" P_Z="8.284284635981635E-4" Q="2.5338436011303624" RANDOM="YES" SCALE="10.0" SORT_BY="STUDY" STUDIES="4" SUBGROUPS="YES" SUBGROUP_TEST="YES" TAU2="0.028005431551288828" TOTALS="SUB" TOTAL_1="259" TOTAL_2="259" UNITS="" WEIGHT="200.0" Z="3.3431173918582826">
<NAME>Depersonalization (Burnout)</NAME>
<GROUP_LABEL_1>Post-intervention</GROUP_LABEL_1>
<GROUP_LABEL_2>Pre-intervention</GROUP_LABEL_2>
<GRAPH_LABEL_1>Favours Post-intervention</GRAPH_LABEL_1>
<GRAPH_LABEL_2>Favours Pre-intervention</GRAPH_LABEL_2>
<CONT_SUBGROUP CHI2="0.0" CI_END="0.36088623411404797" CI_START="-2.1608862341140487" DF="0" EFFECT_SIZE="-0.9000000000000004" ESTIMABLE="YES" I2="0.0" ID="CMP-001.02.01" MODIFIED="2017-04-24 17:43:31 -0400" MODIFIED_BY="[Empty name]" NO="1" P_CHI2="1.0" P_Z="0.16181589777795616" STUDIES="1" TAU2="0.0" TOTAL_1="145" TOTAL_2="145" WEIGHT="100.0" Z="1.3989902802971652">
<NAME>Randomized Controlled trial</NAME>
<CONT_DATA CI_END="0.3608862341140482" CI_START="-2.1608862341140487" EFFECT_SIZE="-0.9000000000000004" ESTIMABLE="YES" MEAN_1="5.6" MEAN_2="6.5" MODIFIED="2017-04-24 17:43:31 -0400" MODIFIED_BY="[Empty name]" ORDER="4" SD_1="4.9" SD_2="6.0" SE="0.6433211242960372" STUDY_ID="STD-Dyrbye-et-al.-2016" TOTAL_1="145" TOTAL_2="145" WEIGHT="100.0"/>
</CONT_SUBGROUP>
<CONT_SUBGROUP CHI2="0.5422523203804768" CI_END="-1.036654441928085" CI_START="-3.8041859031357568" DF="2" EFFECT_SIZE="-2.4204201725319208" ESTIMABLE="YES" I2="0.0" ID="CMP-001.02.02" MODIFIED="2017-04-28 19:35:42 -0400" MODIFIED_BY="[Empty name]" NO="2" P_CHI2="0.7625203074946441" P_Z="6.074186474091531E-4" STUDIES="3" TAU2="0.0" TOTAL_1="114" TOTAL_2="114" WEIGHT="100.0" Z="3.428279990390188">
<NAME>Observational studies</NAME>
<CONT_DATA CI_END="-0.36876129582820694" CI_START="-5.2312387041717905" EFFECT_SIZE="-2.799999999999999" ESTIMABLE="YES" MEAN_1="5.9" MEAN_2="8.7" MODIFIED="2017-04-28 19:35:42 -0400" MODIFIED_BY="[Empty name]" ORDER="12" SD_1="4.9" SD_2="6.0" SE="1.240450703864506" STUDY_ID="STD-Goodman-et-al.-2012" TOTAL_1="39" TOTAL_2="39" WEIGHT="32.394399975070364"/>
<CONT_DATA CI_END="-0.6337857187439815" CI_START="-4.366214281256019" EFFECT_SIZE="-2.5" ESTIMABLE="YES" MEAN_1="5.9" MEAN_2="8.4" MODIFIED="2017-04-24 17:42:33 -0400" MODIFIED_BY="[Empty name]" ORDER="5" SD_1="5.22" SD_2="4.85" SE="0.9521676398017915" STUDY_ID="STD-Krasner-et-al.-2009" TOTAL_1="56" TOTAL_2="56" WEIGHT="54.97966949683749"/>
<CONT_DATA CI_END="2.7943131692268954" CI_START="-4.994313169226895" EFFECT_SIZE="-1.0999999999999996" ESTIMABLE="YES" MEAN_1="5.4" MEAN_2="6.5" MODIFIED="2017-04-24 17:42:47 -0400" MODIFIED_BY="[Empty name]" ORDER="6" SD_1="4.5" SD_2="7.4" SE="1.9869309844184588" STUDY_ID="STD-Winefield-et-al.-1998" TOTAL_1="19" TOTAL_2="19" WEIGHT="12.625930528092145"/>
</CONT_SUBGROUP>
</CONT_OUTCOME>
<CONT_OUTCOME CHI2="6.979495331260274" CI_END="2.2057513019589123" CI_START="0.35589942167077093" CI_STUDY="95" CI_TOTAL="95" DF="3" EFFECT_MEASURE="MD" EFFECT_SIZE="1.2808253618148415" ESTIMABLE="YES" I2="57.016949541274414" I2_Q="82.69126128509271" ID="CMP-001.03" MODIFIED="2017-04-28 19:36:14 -0400" MODIFIED_BY="[Empty name]" NO="3" P_CHI2="0.07255428452877877" P_Q="0.016233305444740997" P_Z="0.006644957698852966" Q="5.777428479746719" RANDOM="YES" SCALE="10.0" SORT_BY="STUDY" STUDIES="4" SUBGROUPS="YES" SUBGROUP_TEST="YES" TAU2="1.3907265042518284" TOTALS="SUB" TOTAL_1="259" TOTAL_2="259" UNITS="" WEIGHT="200.00000000000003" Z="2.71413252746652">
<NAME>Personal Accomplishment</NAME>
<GROUP_LABEL_1>Post-intervention</GROUP_LABEL_1>
<GROUP_LABEL_2>Pre-intervention</GROUP_LABEL_2>
<GRAPH_LABEL_1>Favours Pre-intervention</GRAPH_LABEL_1>
<GRAPH_LABEL_2>Favours Post-intervention</GRAPH_LABEL_2>
<CONT_SUBGROUP CHI2="0.0" CI_END="1.4775846768426797" CI_START="-1.077584676842674" DF="0" EFFECT_SIZE="0.20000000000000284" ESTIMABLE="YES" I2="0.0" ID="CMP-001.03.01" MODIFIED="2017-04-24 17:44:04 -0400" MODIFIED_BY="[Empty name]" NO="1" P_CHI2="1.0" P_Z="0.7589778427342966" STUDIES="1" TAU2="0.0" TOTAL_1="145" TOTAL_2="145" WEIGHT="100.0" Z="0.3068233393944242">
<NAME>Randomized Controlled Trial</NAME>
<CONT_DATA CI_END="1.4775846768426797" CI_START="-1.077584676842674" EFFECT_SIZE="0.20000000000000284" ESTIMABLE="YES" MEAN_1="40.5" MEAN_2="40.3" MODIFIED="2017-04-24 17:44:04 -0400" MODIFIED_BY="[Empty name]" ORDER="7" SD_1="5.5" SD_2="5.6" SE="0.651840894485869" STUDY_ID="STD-Dyrbye-et-al.-2016" TOTAL_1="145" TOTAL_2="145" WEIGHT="100.0"/>
</CONT_SUBGROUP>
<CONT_SUBGROUP CHI2="1.2020668515135555" CI_END="3.812024620022597" CI_START="1.1304473196722398" DF="2" EFFECT_SIZE="2.4712359698474184" ESTIMABLE="YES" I2="0.0" ID="CMP-001.03.02" MODIFIED="2017-04-28 19:36:14 -0400" MODIFIED_BY="[Empty name]" NO="2" P_CHI2="0.5482450209646581" P_Z="3.033162621563005E-4" STUDIES="3" TAU2="0.0" TOTAL_1="114" TOTAL_2="114" WEIGHT="100.00000000000003" Z="3.6124511477390766">
<NAME>Observational Studies</NAME>
<CONT_DATA CI_END="5.860836257153219" CI_START="0.9391637428467785" EFFECT_SIZE="3.3999999999999986" ESTIMABLE="YES" MEAN_1="41.1" MEAN_2="37.7" MODIFIED="2017-04-28 19:36:14 -0400" MODIFIED_BY="[Empty name]" ORDER="13" SD_1="4.8" SD_2="6.2" SE="1.255551773687671" STUDY_ID="STD-Goodman-et-al.-2012" TOTAL_1="39" TOTAL_2="39" WEIGHT="29.68624149828395"/>
<CONT_DATA CI_END="4.268133876389282" CI_START="0.5318661236107154" EFFECT_SIZE="2.3999999999999986" ESTIMABLE="YES" MEAN_1="42.6" MEAN_2="40.2" MODIFIED="2017-04-24 17:44:15 -0400" MODIFIED_BY="[Empty name]" ORDER="8" SD_1="5.23" SD_2="4.85" SE="0.9531470430706303" STUDY_ID="STD-Krasner-et-al.-2009" TOTAL_1="56" TOTAL_2="56" WEIGHT="51.511554740431116"/>
<CONT_DATA CI_END="4.292117207135664" CI_START="-1.8921172071356729" EFFECT_SIZE="1.1999999999999957" ESTIMABLE="YES" MEAN_1="42.3" MEAN_2="41.1" MODIFIED="2017-04-24 17:44:27 -0400" MODIFIED_BY="[Empty name]" ORDER="9" SD_1="4.5" SD_2="5.2" SE="1.5776398094688955" STUDY_ID="STD-Winefield-et-al.-1998" TOTAL_1="19" TOTAL_2="19" WEIGHT="18.80220376128495"/>
</CONT_SUBGROUP>
</CONT_OUTCOME>
</COMPARISON>
</ANALYSES_AND_DATA>
<FIGURES/>
<FEEDBACK/>
<APPENDICES/>
<EXTENSIONS/>
</COCHRANE_REVIEW>
